# Supplementary material for: LADON, a Natural Antisense Transcript of NODAL, Promotes Tumour Progression and Metastasis in Melanoma
Source: Noncoding RNA. 2023 Nov 15;9(6):71. doi: 10.3390/ncrna9060071 (PMC10661258; doi:10.3390/ncrna9060071)
Supplement: Supplementary file 1 [file ncrna-09-00071-s001.zip]

Archive with 3 entries (3 files):
- ncrna-2683212-supplementary figure.pdf
- Table S1.pdf
- Table S2.pdf
